# Supplementary material for: Identify predictive factors for the emergence of self-reported oropharyngeal dysphagia in older men and women populations: a retrospective cohort analysis
Source: Front Neurol. 2025 Feb 21;16:1439579. doi: 10.3389/fneur.2025.1439579 (PMC11887041; doi:10.3389/fneur.2025.1439579)
Supplement: Supplementary file 1 [file Table_1.XLSX]

## Sheet: Sheet1
Women		Men
feature in NHATS	importance	feature in HNATS	importance
ia1totinc	0.0474905	hw1currweigh	0.0490657
r1dorigsppb	0.0423433	hw1BMI	0.0484357
hw1BMI	0.0360576	ia1totinc	0.0437466
hw1currweigh	0.0333941	r1dorigsppb	0.0377741
pa1dfavact	0.0256017	cg1ratememry	0.0306866
hc1disescnnum	0.0240162	pa1dfavact	0.0283997
hc1health	0.0227507	hw1howtallm	0.0272782
cg1dwrdimmrc	0.0222702	hc1depresan1	0.025146
r1dnhatsbasc	0.0210488	r1dnhatschsc	0.0220488
r1dnhatswksc	0.0210048	r1d2intvrage	0.021302
pc1walk3blks	0.0208083	cg1dwrdimmrc	0.0211982
hw1howtallm	0.0199863	r1dnhatswksc	0.0201436
ss1strnglmup	0.0190088	r1dnhatsgrb	0.0192466
r1dnhatschsc	0.0189206	el1higstschl	0.01924
hc1worryfall	0.0187	cg1dwrddlyrc	0.0187723
r1dnhatsgrb	0.0178955	r1dnhatsgrav	0.0186236
cg1dwrddlyrc	0.0178215	hc1disescnnum	0.0185185
hc1trbfalbck	0.0173906	r1dnhatspkav	0.0178878
el1higstschl	0.0171075	r1dnhatsbasc	0.0177494
cg1ratememry	0.0166098	ss1painmedof	0.017679
r1d2intvrage	0.0162007	cg1dclkdraw	0.0165624
cg1dclkdraw	0.0158221	hc1health	0.0157401
r1dnhatsgrav	0.0154956	hc1trbfalbck	0.015221
ss1painmedof	0.0149522	hc1aslep30mn	0.0150639
hc1aslep30mn	0.0147729	r1dnhatspkb	0.0142962
r1dnhatspkav	0.0133181	pa1impouteny	0.011999
r1dnhatspkb	0.0129159	hh1dhshldnum	0.011698
hh1dhshldnum	0.0112829	hh1dlvngarrg	0.0114656
hc1depresan3	0.0111546	ba11leoreslt	0.0113902
pa1impouteny	0.0110856	hc1depresan3	0.0104976
hh1dlvngarrg	0.0109026	hc1sleepmed	0.00993314
hc1sleepmed	0.0106527	rl1dracehisp	0.00894931
hc1depresan1	0.0103532	cg1presidna3	0.00887912
rl1dracehisp	0.00995587	re1resistrct	0.00883132
ba11leoreslt	0.00972619	ss1lwrbodstr	0.00866218
hc1depresan4	0.0095003	ss1painbothr	0.00844118
hc1depresan2	0.00921144	ss1painwhe1	0.00843865
ss1lwrbodstr	0.00901627	ss1strnglmup	0.00778842
re1resistrct	0.00900758	ho1bathamen2	0.00754544
ss1painbothr	0.00898906	ho1bathamen4	0.00751813
ss1painwhe1	0.00765862	hc1depresan4	0.0074646
hc1disescn4	0.00763267	hc1disescn4	0.00745951
pc1up10stair	0.00756764	sd1smokedreg	0.00741925
cg1presidna3	0.00750031	hc1depresan2	0.00711093
sd1smokedreg	0.00704335	pa1evrgowalk	0.00703759
hc1majorsurg	0.00676781	hc1disescn3	0.00695685
ho1bathamen7	0.00673733	ir1condhome4	0.00692834
pa1outfrenjy	0.0066222	ho1bathamen3	0.0069262
ho1bathamen2	0.00662104	hc1majorsurg	0.00673555
ho1bathamen3	0.00650432	ss1painwhe3	0.00668462
hc1disescn7	0.00648996	hc1catarsurg	0.00659256
ho1bathamen4	0.00638503	hc1brokebon2	0.00643907
hc1catarsurg	0.00634443	ho1bathamen5	0.00619894
hh1dhshldchd	0.00632831	hc1disescn10	0.00607412
ss1sleepDis	0.00630519	hc1disescn6	0.00596233
hc1disescn5	0.00627462	hc1worryfall	0.00591301
pa1evrgowalk	0.00625242	ho1bathamen7	0.00579871
ho1bathamen5	0.00610167	ho1entrstair	0.0057787
ss1painwhe9	0.00605874	cg1todaydat2	0.0056505
hc1disescn3	0.00594351	hc1heartsurg	0.00556227
hc1hosptstay	0.00593377	hc1hosptstay	0.00550151
ir1condhome4	0.00584915	ss1convwradi	0.00546085
ho1entrstair	0.00583898	hc1disescn1	0.00542842
ss1painwhe2	0.0058235	ss1painwhe7	0.00540916
ss1painwhe4	0.00576636	ss1sleepDis	0.00539643
ss1painwhe3	0.0057615	hc1disescn2	0.00522274
ss1painwhe7	0.00572959	pa1outfrenjy	0.00517197
hc1brokebon2	0.00569845	hh1dhshldchd	0.00515737
hc1disescn10	0.00565011	ss1HearingIm	0.00507724
ls1evdayact5	0.00544817	ss1heringaid	0.00506988
hc1disescn6	0.00540693	hc1kneesurg	0.00506052
ho1bathamen6	0.00524823	ba11lecreslt	0.00495995
ss1painwhe5	0.00522925	ss1VisualIm	0.00493251
cg1todaydat2	0.00518011	ss1glasscls	0.00483982
ss1convwradi	0.00511512	ir1areacond1	0.00469388
ss1VisualIm	0.00510037	ss1painwhe8	0.00467927
ls1evdayactcor	0.0049301	ss1painwhe4	0.00459854
hc1kneesurg	0.00483102	pe1whhndsign	0.00457573
ss1painwhe8	0.00454546	pc1walk3blks	0.00455168
hc1disescn2	0.00453248	ss1painwhe9	0.0044225
ss1glasscls	0.00446589	ir1condhome5	0.00441764
ir1condhomecom	0.0044027	ir1condhomecom	0.00440928
cg1presidna1	0.00426018	ho1bathamen6	0.00437735
ir1condhome5	0.00424194	ss1painwhe2	0.00414244
ss1painwhe6	0.00423602	hc1majorsrgry	0.00413239
hc1heartsurg	0.00416366	hc1disescn7	0.00413004
ss1painwhe11	0.00415147	cg1todaydat4	0.00399152
cg1todaydat1	0.00395227	ss1painwhe5	0.00389702
ir1areacond1	0.00394807	ir1condhome3	0.00388946
hc1disescn1	0.00392374	hc1bckspnsur	0.00384024
hc1majorsrgry	0.00373361	ir1condhome2	0.0038339
ir1areacondcom	0.00368245	ir1areacondcom	0.00375993
ss1HearingIm	0.00367801	ss1painwhe11	0.00372512
hc1bckspnsur	0.00362454	ir1areacond3	0.00353941
hc1disescn8	0.00358552	hc1disescn8	0.00345612
ss1heringaid	0.00357741	ls1evdayact5	0.00317972
cg1todaydat3	0.00343864	pc1up10stair	0.00317574
ho1entrnramp	0.00342489	ls1evdayactcor	0.00314688
ir1areacond3	0.00336625	ho1entrnramp	0.00308259
ba11lecreslt	0.00330513	hc1catrsrgyr	0.00298159
ho1bathamen1	0.00330433	cg1todaydat3	0.00294124
ir1condhome3	0.00316219	ho1bathamen1	0.00292388
ir1condhome2	0.00309632	cg1presidna1	0.00288495
cg1todaydat4	0.00296956	ir1condhome1	0.00284932
hc1catrsrgyr	0.0027815	cg1todaydat1	0.00274398
hc1hipsurg	0.00269457	ss1painwhe6	0.00267346
ss1seewellst	0.00265543	hc1disescn5	0.00241441
pe1whhndsign	0.00264947	ss1painwhe10	0.00232815
ss1glrednewp	0.00241324	hc1hipsurg	0.00222183
ss1painwhe13	0.00238289	ss1painwhe12	0.00216113
ls1evdayact4	0.00223467	ss1glrednewp	0.00197974
hc1brokebon1	0.00222822	ir1areacond2	0.0019417
ss1painwhe12	0.00220203	ss1seewellst	0.00184071
ss1painwhe10	0.00217034	hc1brokebon1	0.00183871
ls1evdayact3	0.00200769	ss1painwhe13	0.00180963
ls1evdayact7	0.00197414	hc1hartsrgyr	0.00159527
ir1condhome1	0.00192175	hc1disescn9	0.00150398
hc1disescn9	0.0018141	ss1hearphone	0.00149924
ls1evdayact6	0.00167133	ls1evdayact7	0.00132936
ls1evdayact2	0.00149733	ls1evdayact4	0.00129153
ir1areacond2	0.00132485	ls1evdayact6	0.00128218
ls1evdayact8	0.00110483	ls1evdayact3	0.00125304
hc1hartsrgyr	0.00101316	ls1evdayact2	0.00101643
ss1hearphone	0.000932657	ls1evdayact8	0.000948263
hc1backsrgyr	0.000897608	hc1backsrgyr	0.000793207
hc1knesrgyr	0.000804518	hc1knesrgyr	0.000691747
hc1hipsrgyr	0.000596	hc1hipsrgyr	0.000370754
