# Supplementary material for: Identify predictive factors for the emergence of self-reported oropharyngeal dysphagia in older men and women populations: a retrospective cohort analysis
Source: Front Neurol. 2025 Feb 21;16:1439579. doi: 10.3389/fneur.2025.1439579 (PMC11887041; doi:10.3389/fneur.2025.1439579)
Supplement: Supplementary file 2 [file Table_2.XLSX]

## Sheet: Supplementary table 2.Pairwise 
	hw1howtallm	hw1currweigh	hw1BMI	ia1totinc	r1dorigsppb	cg1dwrddlyrc	cg1dwrdimmrc	r1dnhatsgrb	r1dnhatsgrav	r1dnhatschsc	r1dnhatswksc	r1dnhatsbasc	r1d2intvrage	pa1dfavact	hc1disescnnum	ss1painmedof	el1higstschl	r1dnhatspkav	cg1ratememry	hc1depresan1
hw1howtallm	0	27.6988	15.7432	1.20494	7.81481	3.88089	9.18815	7.50452	7.48549	3.51051	4.78704	5.16425	4.45839	14.4183	3.23753	7.39605	6.43487	8.23229	7.67014	3.86983
hw1currweigh	27.6988	0	55.3659	1.20194	6.16868	3.71678	8.00855	6.76837	6.76789	3.11374	4.22626	4.35882	3.44788	10.239	3.23726	5.55768	5.51034	7.3982	5.98665	3.66181
hw1BMI	15.7432	55.3659	0	1.19455	5.70006	3.53797	7.14211	5.92209	5.91701	3.04818	3.9628	4.11096	3.40823	9.32473	3.14486	5.27515	5.11945	6.50458	5.66297	3.56197
ia1totinc	1.20494	1.20194	1.19455	0	1.22757	1.20677	1.22925	1.2076	1.20825	1.21939	1.22548	1.21065	1.11788	1.19564	1.10208	1.18968	1.26075	1.22701	1.14277	1.13305
r1dorigsppb	7.81481	6.16868	5.70006	1.22757	0	4.05457	6.97155	6.9763	6.99898	9.52361	12.5424	12.6562	2.47525	5.23293	2.11107	5.0562	5.22992	8.11009	3.54977	2.4678
cg1dwrddlyrc	3.88089	3.71678	3.53797	1.20677	4.05457	0	7.57894	3.45093	3.45331	2.87461	3.49016	3.47845	1.87559	3.22764	1.88672	2.92038	3.81877	3.91419	2.38783	2.037
cg1dwrdimmrc	9.18815	8.00855	7.14211	1.22925	6.97155	7.57894	0	5.6979	5.69561	3.66519	4.93182	5.07015	2.57903	5.89016	2.40626	4.61295	6.31278	7.02639	3.6547	2.68887
r1dnhatsgrb	7.50452	6.76837	5.92209	1.2076	6.9763	3.45093	5.6979	0	196.731	3.67572	4.68693	4.89052	2.51576	5.04261	2.20915	4.57049	4.37916	6.05957	3.62781	2.59976
r1dnhatsgrav	7.48549	6.76789	5.91701	1.20825	6.99898	3.45331	5.69561	196.731	0	3.67724	4.72237	4.89563	2.50721	5.04284	2.20799	4.57459	4.40839	6.06463	3.60729	2.59764
r1dnhatschsc	3.51051	3.11374	3.04818	1.21939	9.52361	2.87461	3.66519	3.67572	3.67724	0	4.88	4.62314	1.85155	3.01045	1.65506	3.15017	3.26091	4.01205	2.33295	1.88083
r1dnhatswksc	4.78704	4.22626	3.9628	1.22548	12.5424	3.49016	4.93182	4.68693	4.72237	4.88	0	5.63122	2.10028	3.67933	1.89379	3.6367	4.23544	5.38248	2.76827	2.11357
r1dnhatsbasc	5.16425	4.35882	4.11096	1.21065	12.6562	3.47845	5.07015	4.89052	4.89563	4.62314	5.63122	0	2.08982	4.01587	1.89224	3.9187	3.89527	5.40615	2.97448	2.21294
r1d2intvrage	4.45839	3.44788	3.40823	1.11788	2.47525	1.87559	2.57903	2.51576	2.50721	1.85155	2.10028	2.08982	0	3.60514	2.45764	3.19298	2.70364	2.6624	3.58721	2.40442
pa1dfavact	14.4183	10.239	9.32473	1.19564	5.23293	3.22764	5.89016	5.04261	5.04284	3.01045	3.67933	4.01587	3.60514	0	2.74906	5.14205	4.88789	5.35172	5.43917	3.26212
hc1disescnnum	3.23753	3.23726	3.14486	1.10208	2.11107	1.88672	2.40626	2.20915	2.20799	1.65506	1.89379	1.89224	2.45764	2.74906	0	2.13699	2.24824	2.28865	2.91493	2.38509
ss1painmedof	7.39605	5.55768	5.27515	1.18968	5.0562	2.92038	4.61295	4.57049	4.57459	3.15017	3.6367	3.9187	3.19298	5.14205	2.13699	0	4.02826	4.42834	3.75541	2.59339
el1higstschl	6.43487	5.51034	5.11945	1.26075	5.22992	3.81877	6.31278	4.37916	4.40839	3.26091	4.23544	3.89527	2.70364	4.88789	2.24824	4.02826	0	5.5981	3.10575	2.42521
r1dnhatspkav	8.23229	7.3982	6.50458	1.22701	8.11009	3.91419	7.02639	6.05957	6.06463	4.01205	5.38248	5.40615	2.6624	5.35172	2.28865	4.42834	5.5981	0	3.68217	2.54906
cg1ratememry	7.67014	5.98665	5.66297	1.14277	3.54977	2.38783	3.6547	3.62781	3.60729	2.33295	2.76827	2.97448	3.58721	5.43917	2.91493	3.75541	3.10575	3.68217	0	3.34464
hc1depresan1	3.86983	3.66181	3.56197	1.13305	2.4678	2.037	2.68887	2.59976	2.59764	1.88083	2.11357	2.21294	2.40442	3.26212	2.38509	2.59339	2.42521	2.54906	3.34464	0
