# Supplementary material for: Identify predictive factors for the emergence of self-reported oropharyngeal dysphagia in older men and women populations: a retrospective cohort analysis
Source: Front Neurol. 2025 Feb 21;16:1439579. doi: 10.3389/fneur.2025.1439579 (PMC11887041; doi:10.3389/fneur.2025.1439579)
Supplement: Supplementary file 3 [file Table_3.XLSX]

## Sheet: Supplementary table 3.Pairwise 
	hw1howtallm	hw1currweigh	hw1BMI	r1dorigsppb	ia1totinc	hc1disescnnum	cg1dwrdimmrc	ss1strnglmup	r1dnhatsbasc	r1dnhatswksc	r1dnhatschsc	cg1dwrddlyrc	r1dnhatsgrb	hc1health	el1higstschl	pc1walk3blks	hc1trbfalbck	hc1worryfall	cg1ratememry	pa1dfavact
hw1howtallm	0	20.1026	14.3714	5.18369	1.87378	3.84896	8.81915	14.4818	3.82674	3.80111	2.66956	3.52641	3.88714	7.22345	6.83816	8.65636	9.62708	13.9661	8.7265	16.4065
hw1currweigh	20.1026	0	73.9282	4.04254	1.75001	3.82514	7.20539	8.20332	3.18489	3.15714	2.31664	3.37605	3.61565	6.69428	5.24481	7.45971	6.64445	8.00323	6.48047	9.45482
hw1BMI	14.3714	73.9282	0	3.92657	1.72816	3.79684	6.81799	7.59442	3.10412	3.06463	2.30432	3.29802	3.42142	6.58827	4.96375	7.25168	6.40733	7.54896	6.30157	8.95624
r1dorigsppb	5.18369	4.04254	3.92657	0	1.96583	1.99337	6.05614	5.1184	10.9806	10.6642	7.87555	3.66928	3.70851	2.46241	4.42103	2.33822	3.88295	5.27139	2.96443	4.06229
ia1totinc	1.87378	1.75001	1.72816	1.96583	0	1.39251	1.97071	1.84338	1.84027	1.88801	1.75118	1.78608	1.67445	1.483	2.30093	1.5507	1.79125	1.81345	1.56431	1.75805
hc1disescnnum	3.84896	3.82514	3.79684	1.99337	1.39251	0	2.69358	2.74397	1.80346	1.82856	1.52851	1.99905	1.85473	4.62812	2.45104	4.10489	2.75129	2.81157	3.48329	3.31597
cg1dwrdimmrc	8.81915	7.20539	6.81799	6.05614	1.97071	2.69358	0	6.3426	4.36993	4.39452	3.06996	6.99298	3.60782	3.54096	6.32632	3.75096	4.98834	6.43013	3.83535	5.86036
ss1strnglmup	14.4818	8.20332	7.59442	5.1184	1.84338	2.74397	6.3426	0	3.73514	3.79861	2.77765	3.15122	4.07667	4.08669	5.28286	4.6884	7.11909	9.89799	5.1743	8.26157
r1dnhatsbasc	3.82674	3.18489	3.10412	10.9806	1.84027	1.80346	4.36993	3.73514	0	4.94705	3.84866	3.15462	3.12814	2.1877	3.57521	2.09252	3.06006	3.88349	2.51999	3.23571
r1dnhatswksc	3.80111	3.15714	3.06463	10.6642	1.88801	1.82856	4.39452	3.79861	4.94705	0	4.09465	3.11181	3.22449	2.12253	3.57532	2.07268	3.13648	3.84173	2.4796	3.22292
r1dnhatschsc	2.66956	2.31664	2.30432	7.87555	1.75118	1.52851	3.06996	2.77765	3.84866	4.09465	0	2.48935	2.53411	1.75074	2.65996	1.70467	2.40886	2.85176	1.98391	2.42465
cg1dwrddlyrc	3.52641	3.37605	3.29802	3.66928	1.78608	1.99905	6.99298	3.15122	3.15462	3.11181	2.48935	0	2.57367	2.26679	3.58914	2.34121	2.78049	3.19207	2.35142	3.01161
r1dnhatsgrb	3.88714	3.61565	3.42142	3.70851	1.67445	1.85473	3.60782	4.07667	3.12814	3.22449	2.53411	2.57367	0	2.34686	3.17823	2.3791	3.17909	3.75672	2.571	3.20187
hc1health	7.22345	6.69428	6.58827	2.46241	1.483	4.62812	3.54096	4.08669	2.1877	2.12253	1.75074	2.26679	2.34686	0	3.05522	6.85907	3.8905	4.26538	6.62254	5.51023
el1higstschl	6.83816	5.24481	4.96375	4.42103	2.30093	2.45104	6.32632	5.28286	3.57521	3.57532	2.65996	3.58914	3.17823	3.05522	0	3.48605	4.65081	5.08085	3.51354	5.07522
pc1walk3blks	8.65636	7.45971	7.25168	2.33822	1.5507	4.10489	3.75096	4.6884	2.09252	2.07268	1.70467	2.34121	2.3791	6.85907	3.48605	0	4.56042	4.62997	5.96083	6.40948
hc1trbfalbck	9.62708	6.64445	6.40733	3.88295	1.79125	2.75129	4.98834	7.11909	3.06006	3.13648	2.40886	2.78049	3.17909	3.8905	4.65081	4.56042	0	6.90887	4.57473	6.59872
hc1worryfall	13.9661	8.00323	7.54896	5.27139	1.81345	2.81157	6.43013	9.89799	3.88349	3.84173	2.85176	3.19207	3.75672	4.26538	5.08085	4.62997	6.90887	0	5.04444	8.23782
cg1ratememry	8.7265	6.48047	6.30157	2.96443	1.56431	3.48329	3.83535	5.1743	2.51999	2.4796	1.98391	2.35142	2.571	6.62254	3.51354	5.96083	4.57473	5.04444	0	6.39493
pa1dfavact	16.4065	9.45482	8.95624	4.06229	1.75805	3.31597	5.86036	8.26157	3.23571	3.22292	2.42465	3.01161	3.20187	5.51023	5.07522	6.40948	6.59872	8.23782	6.39493	0
